# Supplementary material for: Unpacking multi-level governance of antimicrobial resistance policies: the case of Guangdong, China
Source: Health Policy Plan. 2022 Jul 1;37(9):1148–57. doi: 10.1093/heapol/czac052 (PMC9558914; doi:10.1093/heapol/czac052)
Supplement: czac052_Supp [file czac052_supp.zip]

Archive with 1 entries (1 files):
- 18-5-22-Supplementary.docx
